# Supplementary material for: Composition Study of Polyphyllin in Paris polyphylla by Ultrasound-Assisted Deep Eutectic Solvent Extraction Combined with UHPLC-MS/MS
Source: Molecules. 2026 Jan 29;31(3):473. doi: 10.3390/molecules31030473 (PMC12899768; doi:10.3390/molecules31030473)
Supplement: Supplementary file 1 [file molecules-31-00473-s001.zip]

Archive with 1 entries (1 files):
- molecules-4073105-supplementary.pdf
